# Supplementary material for: A new species of Pseudodiaptomus (Crustacea, Copepoda, Calanoida, Pseudodiaptomidae) from the Prasae River Estuary, Gulf of Thailand
Source: Zookeys. 2013 Oct 2;(338):39–54. doi: 10.3897/zookeys.338.5531 (PMC3800840; doi:10.3897/zookeys.338.5531)
Supplement: XML Treatment for Pseudodiaptomus siamensis [file zookeys.338.5531-treatment1.xml]

<!DOCTYPE tp:taxon-treatment
  PUBLIC "-//TaxonX//DTD Taxonomic Treatment Publishing DTD v0 20100105//EN" "tax-treatment-NSO.dtd">
<tp:taxon-treatment xmlns:tp="http://www.plazi.org/taxpub"><tp:treatment-meta><mixed-citation publication-type="journal"><person-group><name><surname>Srinui</surname><given-names>Khwanruan</given-names></name><name><surname>Nishida</surname><given-names>Shuhei</given-names></name><name><surname>Ohtsuka</surname><given-names>Susumu</given-names></name></person-group><article-title>A new species of <italic>Pseudodiaptomus</italic> (Crustacea, Copepoda, Calanoida, Pseudodiaptomidae) from the Prasae River Estuary, Gulf of Thailand</article-title><source>Zookeys</source><day>2</day><month>10</month><year>2013</year><volume>2013</volume><issue>338</issue><fpage>39</fpage><lpage>54</lpage><pub-id pub-id-type="doi">10.3897/zookeys.338.5531</pub-id></mixed-citation></tp:treatment-meta><tp:nomenclature><tp:taxon-name>
                            <tp:taxon-name-part taxon-name-part-type="genus">Pseudodiaptomus</tp:taxon-name-part>
                            <tp:taxon-name-part taxon-name-part-type="species">siamensis</tp:taxon-name-part>
                            <object-id xmlns:xlink="http://www.w3.org/1999/xlink" xlink:type="simple">http://zoobank.org/4DE3A857-3BDE-4107-8758-F1B74325C573</object-id>
                            <object-id xmlns:xlink="http://www.w3.org/1999/xlink" xlink:type="simple">http://species-id.net/wiki/Pseudodiaptomus_siamensis</object-id>
                        </tp:taxon-name><tp:taxon-status xmlns:xlink="http://www.w3.org/1999/xlink" xlink:type="simple">sp. n.</tp:taxon-status><xref ref-type="fig" rid="F2">Figs 2</xref><xref ref-type="fig" rid="F5">–5</xref></tp:nomenclature><tp:treatment-sec sec-type="Material"><title>Material.</title><p>Prasae River Estuary, the Gulf of Thailand, station1: (<named-content xmlns:xlink="http://www.w3.org/1999/xlink" content-type="dwc:verbatimCoordinates" xlink:type="simple">12°42.66'N, 101°42.37'E</named-content>; station 2: <named-content xmlns:xlink="http://www.w3.org/1999/xlink" content-type="dwc:verbatimCoordinates" xlink:type="simple">12°41.14'N, 101°42.49'E</named-content>) (<xref ref-type="fig" rid="F1">Fig. 1</xref>), 23 August 2004 (6♂♂); 4 June 2011 (8♀♀, 6♂♂); 13 August 2012 (11♀♀, 1♂).</p></tp:treatment-sec><tp:treatment-sec sec-type="Types"><title>Types.</title><p>Holotype: 1♀ station 1, 4 June 2011, dissected and mounted on 2 glass slides (BIMS-Z00-0130), allotype: 1♂ station 1, 4 June 2011, dissected and mounted on 5 glass slides (BIMS-Z00-0131); paratypes: 4♀♀, station 1, 13 August 2012, 3 ♂♂ station 2, 23 August 2004 partly dissected and mounted on 3 glass slides (BIMS-Z00-0132).</p></tp:treatment-sec><tp:treatment-sec sec-type="Description"><title>Description.</title><p><bold>Female.</bold> Total length, 1.29–1.41 mm (mean±SD = 1.37±0.04 mm, <italic>N</italic>=5; holotype, 1.29 mm); prosome length, 0.75–0.82 mm (0.79±0.02 mm; holotype, 0.75 mm); prosome width, 0.31–0.34 mm (0.32±0.01 mm; holotype, 0.32 mm). Habitus (<xref ref-type="fig" rid="F2">Figs 2A, B</xref>) with anterior margin of cephalosome rounded in dorsal view. Rostrum with paired filaments (<xref ref-type="fig" rid="F2">Fig. 2C</xref>). Cephalosome and first pedigerous somite completely fused; fourth and fifth pedigerous somites totally fused. Prosomal ends rounded; dorso-lateral spines on fifth pedigerous somites. Urosome 4-segmented. Genital double-somite asymmetrical in dorsal view, elongate, ca. 2.54 times as long as wide; postero-dorsal and lateral margins with somewhat irregular row of spinules; in ventral view, genital area furnished with blunt, linguiform process midway, transverse rows of spinules anteriorly and paired flaps originating from genital opercula (see <xref ref-type="fig" rid="F5">Fig. 5</xref>); each of paired egg-sacs consisting of 9–14 eggs, attached to lateral of genital opening (<xref ref-type="fig" rid="F2">Fig. 2A</xref>). Proportional lengths of urosomites and caudal ramus 43:15: 15: 7: 20 (=100); length to width ratios 2.5, 1.3, 1.3, 0.4, and 3.6, respectively. Second and third urosomites with row of minute spinules along postero-dorsal and lateral margins. Caudal rami with hair on inner margin and symmetrical with 6 setae: seta I absent, seta II with fine setules only along inner margin; setae III-VI plumose; seta VII located dorsally.</p><fig id="F2" position="float" orientation="portrait"><label>Figure 2.</label><caption><p><italic><tp:taxon-name>Pseudodiaptomus siamensis</tp:taxon-name></italic>, sp. n., female (holotype). <bold>A</bold> habitus, dorsal view <bold>B</bold> habitus, lateral view <bold>C</bold> rostrum, ventral view <bold>D</bold> right antennule, arabic numerals denote segment numbers <bold>E</bold> right antenna <bold>F</bold> mandible <bold>G</bold> maxilla.</p></caption><graphic xmlns:xlink="http://www.w3.org/1999/xlink" xlink:href="ZooKeys-338-039-g002.jpg" position="float" orientation="portrait" xlink:type="simple"/></fig><p>Antennule (<xref ref-type="fig" rid="F2">Fig. 2D</xref>) reaching beyond posterior end of genital double-somite, symmetrical, 22-segmented; segments 6-7 incompletely fused; segments 6, 15, 16, 18-21 each without aesthetasc (ae). Fusion pattern and setal elements as follow: 1 - 1 + ae, 2 - 3 + ae, 3 - 2 + ae, 4 - 3 + ae, 5 - 3 + ae, 6 - (1 spiniform element), 7 - 2 + ae, 8 - 2 + ae, 9 - 2 + ae, 10 - (1 spiniform element) + ae, 11-14 - 2 + ae, 15-16 - 2, 17 - 2 + ae, 18-19 - 1, 20-21 - 2, 22 - 6 + ae.</p><p>Antenna (<xref ref-type="fig" rid="F2">Fig. 2E</xref>) coxa with single seta; basis with 2 setae at inner corner; endopod 2- segmented, first segment with 2 setae, second segment with 7 and 8 setae on terminal <!--PageBreak-->and subterminal lobes, respectively, and lateral row of fine setules; exopod 4-segmented, first segment with 1 seta, second segment with 1 proximal, 2 medial and 1 terminal setae; third segment with 3 setae; fourth segment with 1 medial and 3 terminal setae.</p><!--PageBreak--><p>Mandible (<xref ref-type="fig" rid="F2">Fig. 2F</xref>) with basis bearing 4 setae along inner margin; endopod 2- segmented, first segment with 4 setae, second with 9 setae; exopod 5-segmented, first to fifth segments with 1, 1, 1, 1, 2 setae, respectively. Gnathobase (coxa) with serrate dorsal seta and 3 cuspidate and 4 blunt teeth.</p><p>Maxillule (<xref ref-type="fig" rid="F3">Fig. 3A</xref>) with preacoxal arthrite bearing 9 strong and 6 fine setae and small spinules; coxa with 4 setae on endite and 9 setae on epipodite; basis with 4 and 5 setae on proximal and distal endites, respectively; basal exite with 1 seta; endopod 3-segmented, with 4, 4 and 6 setae from first to third segments, respectively; exopod foliaceous with 10 setae along outer margin.</p><p>Maxilla (<xref ref-type="fig" rid="F2">Fig. 2G</xref>) with first and second praecoxal endites having 4 and 3 setae, respectively; first coxal endite with 3 long setae, second endite with 1 short strong and 2 long setae; basis with 1 short and 2 long setae; endopod with 9 setae.</p><p>Maxilliped (<xref ref-type="fig" rid="F3">Fig. 3B</xref>) with praecoxa and coxa completely fused; endites with 0, 2, 3, 4 setae, respectively; basis with 3 setae; endopodal segment having 6 segments, first segment with 2 setae, second segment with 2 bifurcated setae and 1 seta, third and fourth segments with 1 bifurcated seta and 1 seta, fifth and sixth segments with 3 and 4 setae, respectively.</p><p>Legs 1–4 (<xref ref-type="fig" rid="F3">Figs 3C–F</xref>) biramous with 3-segmented rami; coxa and basis of both rami with spinules on distal corner. Seta and spine formula as follows:</p><!--PageBreak--><!--PageBreak--><p>Leg 5 (<xref ref-type="fig" rid="F3">Fig. 3G</xref>) uniramous and almost symmetrical; in posterior view, basis with short medial seta and spinular rows; exopod 3-segmented, first segment produced into small pointed process at inner subterminal corner, with distolateral spine and one or two rows of spinules; second segment having short and thickned disto-lateral process and medial serrate spine; third segment spiniform, tapering distally with inner spinules and proximo-medial spine.</p><fig id="F3" position="float" orientation="portrait"><label>Figure 3.</label><caption><p><italic><tp:taxon-name>Pseudodiaptomus siamensis</tp:taxon-name></italic>, sp. n., female (holotype). <bold>A</bold> maxillule <bold>B</bold> maxilliped <bold>C</bold> leg 1, posterior view <bold>D</bold> leg 2, posterior view <bold>E</bold> leg 3, anterior view <bold>F</bold> leg 4, posterior view <bold>G</bold> leg 5, posterior view.</p></caption><graphic xmlns:xlink="http://www.w3.org/1999/xlink" xlink:href="ZooKeys-338-039-g003.jpg" position="float" orientation="portrait" xlink:type="simple"/></fig><p><bold>Male.</bold> Total length 0.94-1.02 mm (mean±SD = 0.97±0.03, N= 4; allotype, 1.02 mm). Prosome length 0.62-0.66 mm (mean±SD = 0.64±0.01, allotype, 0.66 mm), width 0.26-0.27 mm (mean±SD = 0.26±0.005, allotype, 0.26 mm).</p><p>Habitus (<xref ref-type="fig" rid="F4">Figs 4A, B</xref>) similar to that of female, except for urosome. Urosome 5- segmented; proportional lengths of urosomites and caudal ramus 13: 25: 21: 17: 11:13 (=100); length to width ratios 0.5, 1.1, 1.2, 1, 0.6 and 1.7. Genital somite nearly symmetrical with one or two rows of spinules ventrally. Urosomites 2–4 with spinular row along posterior margin. Caudal rami symmetrical, with six setae as in female.</p><p>Right antennule (<xref ref-type="fig" rid="F4">Fig. 4C</xref>) geniculate and indistinctly 20-segmented; setal formula as follows: 1 -1 + ae, 2 - 2 + ae, 3 - 2 + ae, 4 - 1, 5 -1 + ae, 6 - (1 spiniform element), 7 - 1 + ae, 8 - (1 spiniform element), 9 - 2 + ae, 10 - (1 spiniform element), 11 - 1 + ae, 12 - (1 spiniform element) + ae, 13 -1 + ae, 14-16 - 2 + ae, 17-18 - 1 + (1 process), 19 - 2 + (1 process), 20 - 9 + ae.</p><fig id="F4" position="float" orientation="portrait"><label>Figure 4.</label><caption><p><italic><tp:taxon-name>Pseudodiaptomus siamensis</tp:taxon-name></italic>, sp. n., male (allotype). <bold>A</bold> habitus, lateral view <bold>B</bold> habitus, dorsal view <bold>C</bold> right antennule, arabic numerals denote segment numbers <bold>D</bold> leg 5, anterior view <bold>E</bold> leg 5, posterior view <bold>F</bold> anterior view of exopod of right leg 5 <bold>G</bold> posterior view of inner process and outer process of endopod of left leg 5.</p></caption><graphic xmlns:xlink="http://www.w3.org/1999/xlink" xlink:href="ZooKeys-338-039-g004.jpg" position="float" orientation="portrait" xlink:type="simple"/></fig><fig id="F5" position="float" orientation="portrait"><label>Figure 5.</label><caption><p>SEM micrograph of ventral side of genital double-somite of female <italic><tp:taxon-name>Pseudodiaptomus siamensis</tp:taxon-name></italic>, showing blunt process anterior to genital area.</p></caption><graphic xmlns:xlink="http://www.w3.org/1999/xlink" xlink:href="ZooKeys-338-039-g005.jpg" position="float" orientation="portrait" xlink:type="simple"/></fig><p>Leg 5 (<xref ref-type="fig" rid="F4">Figs 4D, E, F, G</xref>) highly asymmetrical and biramous; intercoxal sclerite and both coxae fused; coxa with fine spinular rows on anterior surface. Right leg (<xref ref-type="fig" rid="F4">Figs 4D, E</xref>) with basis having outer spinular row; endopod rudimentary, represented by knob-like process with fine setule at tip; exopod (<xref ref-type="fig" rid="F3">Fig. 3F</xref>) 3-segmented, first segment protruded into outer process reaching middle of third segment, proximal process with 1 spine and spinular row; second segment expanded midway, each side with spine; third segment curved inward with 3 rows of spinules on anterior surface and middle swelling, distal to which tapering distally. Left leg (<xref ref-type="fig" rid="F4">Figs 4D, E</xref>) with elongated basis having triangular process at midlength; endopod (<xref ref-type="fig" rid="F4">Fig. 4G</xref>) highly developed, bifurcated, inner medial process smoothly curved outward reaching distal tip of second exopod, outer process thickened, foliaceous with 1 subterminal and 4 thin terminal protrusions; exopod 2-segmented, first segment as long as basis, irregularly sinuated along inner margin; second segment triangular with hirsute process proximally and stout serrated protrusion at medio-lateral margin, with 3 processes of unequal length terminally.</p></tp:treatment-sec><tp:treatment-sec sec-type="Remarks"><title>Remarks.</title><p>The present new species can be definitely assigned to the <italic>lobus</italic> species group sensu <xref ref-type="bibr" rid="B45">Walter (1986a</xref>, <xref ref-type="bibr" rid="B46">b</xref>, <xref ref-type="bibr" rid="B47">1987</xref>) and <xref ref-type="bibr" rid="B49">Walter et al. (2006)</xref> in having a combination of the following features: (1) paired egg-sacs; (2) a fusion between the cephalosome and first pedigerous somite; (3) the presence of a large endopod of male left leg 5; (4) the presence of a rudimentary endopod of male right leg 5. Its estuarine habitat in the West Pacific also supports this assignment (see <xref ref-type="bibr" rid="B50">Walter et al. 2002</xref>). In this species group two subgroups, <italic>forbesi</italic>-subgroup and <italic>poppei</italic>-subgroup, are distinguished and can be readily differentiated by the terminal shape of the endopod of male left leg 5: bifid (<italic>poppei</italic>-subgroup) or not (<italic>forbesi</italic>-subgroup) (<xref ref-type="bibr" rid="B45">Walter 1986a</xref>). The new species with a bifid tip of the endopod clearly belongs to the <italic>poppei</italic>-subgroup. The following four species have so far been accommodated: <italic><tp:taxon-name>Pseudodiaptomus poppei</tp:taxon-name></italic> Stingelin, 1900, <italic><tp:taxon-name>Pseudodiaptomus smithi</tp:taxon-name></italic> Wright, 1928, <italic><tp:taxon-name>Pseudodiaptomus tollingerae</tp:taxon-name></italic> Sewell, 1919, and <italic><tp:taxon-name>Pseudodiaptomus siamensis</tp:taxon-name></italic> sp. n.</p><p>In the <!--PageBreak--><!--PageBreak--><italic>poppei</italic>-subgroup the new species is most closely related to <italic><tp:taxon-name>Pseudodiaptomus tollingerae</tp:taxon-name></italic> from the Indian waters (<xref ref-type="bibr" rid="B28">Pillai 1976</xref>, <xref ref-type="bibr" rid="B32">Reddy and Radhakrishna 1982</xref>) in sharing the following features: (1) the genital double-somite of female is relatively elongate; (2) the right endopod of male leg 5 is rudimentary; (3) the terminal exopodal segment of male right leg 5 is swollen midway; (4) the shape of the left endopod of male leg 5 is similar between the two species; (5) the terminal exopodal segment of male left leg 5 bears 3 stout processes terminally. However, the new species can be easily distinguished from <italic><tp:taxon-name>Pseudodiaptomus tollingerae</tp:taxon-name></italic> in: (1) the presence of a ventral linguiform process on the genital double-somite in the female (absent in <italic><tp:taxon-name>Pseudodiaptomus tollingerae</tp:taxon-name></italic>); (2) the second exopodal segment of male right leg not so swollen proximally (swollen); (3) the proximal process of the left endopod of male leg 5 smoothly curved outward (abruptly curved at mid-length); (4) the distal process of the left endopod of male leg 5 tapering distally (expanded terminally and divided at tip). In addition, the female of the new species is unique in having a small, inner terminal process on the first exopodal segment of leg 5, which is much more conspicuous in the three known species of the subgroup.</p></tp:treatment-sec><tp:treatment-sec sec-type="Etymology"><title>Etymology.</title><p>The species was named after the type locality “Siam” (an old name of Thailand).</p></tp:treatment-sec><tp:treatment-sec><!--Section generated to contain objects referenced in tp:taxon-treatment.--><fig id="F1" position="float" orientation="portrait"><label>Figure 1.</label><caption><p>Sampling stations in Prasae River Estuary, Rayong Province.</p></caption><graphic xmlns:xlink="http://www.w3.org/1999/xlink" xlink:href="ZooKeys-338-039-g001.jpg" position="float" orientation="portrait" xlink:type="simple"/></fig></tp:treatment-sec><ref-list><ref id="B45"><mixed-citation xmlns:xlink="http://www.w3.org/1999/xlink" xlink:type="simple"><person-group><name name-style="western"><surname>Walter</surname><given-names>TC</given-names></name></person-group> (<year>1986a</year>) <article-title>New and poorly known Indo - Pacific species of <italic>Pseudodiaptomus</italic> (Copepoda: Calanoida), with a key to the species groups.</article-title><source>Journal of Plankton Research</source><volume>8</volume>: <fpage>129</fpage>-<lpage>168</lpage>. doi: <ext-link ext-link-type="uri" xlink:href="http://dx.doi.org/10.1093/plankt/8.1.129" xlink:type="simple">10.1093/plankt/8.1.129</ext-link></mixed-citation></ref><ref id="B46"><mixed-citation xmlns:xlink="http://www.w3.org/1999/xlink" xlink:type="simple"><person-group><name name-style="western"><surname>Walter</surname><given-names>TC</given-names></name></person-group> (<year>1986b</year>) <article-title>The zoogeography of the genus <italic>Pseudodiaptomus</italic> (Calanoida: Pseudodiaptomidae).</article-title> In: <person-group><name name-style="western"><surname>Schriever</surname><given-names>G</given-names></name><name name-style="western"><surname>Schminke</surname><given-names>HK</given-names></name><name name-style="western"><surname>Shih</surname><given-names>CT</given-names></name></person-group> (<role>Eds</role>)  <issue-title>Proceeding of the Second International Conference on Copepoda, Ottawa, 1984.</issue-title><source>Syllogeus</source><volume>58</volume>: <fpage>502</fpage>–<lpage>508</lpage>.</mixed-citation></ref><ref id="B47"><mixed-citation xmlns:xlink="http://www.w3.org/1999/xlink" xlink:type="simple"><person-group><name name-style="western"><surname>Walter</surname><given-names>TC</given-names></name></person-group> (<year>1987</year>) <article-title>Review of the taxonomy and distribution of the demersal copepod genus <italic>Pseudodiaptomus</italic> (Calanoida: Pseudodiaptomidae), from Southern Indo-West Pacific waters.</article-title><source>Australian Journal of Freshwater Research</source><volume>38</volume>: <fpage>363</fpage>-<lpage>396</lpage>. doi: <ext-link ext-link-type="uri" xlink:href="http://dx.doi.org/10.1071/MF9870363" xlink:type="simple">10.1071/MF9870363</ext-link></mixed-citation></ref><ref id="B49"><mixed-citation xmlns:xlink="http://www.w3.org/1999/xlink" xlink:type="simple"><person-group><name name-style="western"><surname>Walter</surname><given-names>TC</given-names></name><name name-style="western"><surname>Ohtsuka</surname><given-names>S</given-names></name><name name-style="western"><surname>Castillo</surname><given-names>LV</given-names></name></person-group> (<year>2006</year>) <article-title>A new species of <italic>Pseudodiaptomus</italic> (Crustacea: Copepoda: Calanoida) from the Philippines, with a key to Pseudodiaptomids from the Philippines and comments on the status of the genus <italic>Schmackeria</italic>.</article-title><source>Proceedings of the Biological Society of Washington</source><volume>119</volume>(<issue>2</issue>): <fpage>202</fpage>-<lpage>221</lpage>. doi: <ext-link ext-link-type="uri" xlink:href="http://dx.doi.org/10.2988/0006-324X(2006)119[202:ANSOPC]2.0.CO;2" xlink:type="simple">10.2988/0006-324X(2006)119[202:ANSOPC]2.0.CO;2</ext-link></mixed-citation></ref><ref id="B50"><mixed-citation xmlns:xlink="http://www.w3.org/1999/xlink" xlink:type="simple"><person-group><name name-style="western"><surname>Walter</surname><given-names>TC</given-names></name><name name-style="western"><surname>Ohtsuka</surname><given-names>S</given-names></name><name name-style="western"><surname>Putchakarn</surname><given-names>S</given-names></name><name name-style="western"><surname>Pinkaew</surname><given-names>K</given-names></name><name name-style="western"><surname>Chullasorn</surname><given-names>S</given-names></name></person-group> (<year>2002</year>) <article-title>Redescription of two species of <italic>Pseudodiaptomus</italic> from Asia and Australia (Crustacea: Copepoda: Calanoida: Pseudodiaptomidae) with discussion of the female genital structure and zoogeography of Indo-West Pacific species.</article-title><source>Proceedings of the Biological Society of Washington</source><volume>115</volume>(<issue>3</issue>): <fpage>650</fpage>-<lpage>669</lpage>.</mixed-citation></ref><ref id="B28"><mixed-citation xmlns:xlink="http://www.w3.org/1999/xlink" xlink:type="simple"><person-group><name name-style="western"><surname>Pillai</surname><given-names>PP</given-names></name></person-group> (<year>1976</year>) <article-title>A review of the calanoid copepod family Pseudodiaptomidae with remarks on the taxonomy and distribution of the species from the Indian Ocean.</article-title><source>Journal of the Marine Biology Association of India</source><volume>18</volume>(<issue>2</issue>): <fpage>242</fpage>-<lpage>265</lpage>.</mixed-citation></ref><ref id="B32"><mixed-citation xmlns:xlink="http://www.w3.org/1999/xlink" xlink:type="simple"><person-group><name name-style="western"><surname>Reddy</surname><given-names>YR</given-names></name><name name-style="western"><surname>Radhakrishna</surname><given-names>Y</given-names></name></person-group> (<year>1982</year>) <article-title>Redescription and/or remarks on four species of <italic>Pseudodiaptomus</italic> Herrick (Copepoda: Calanoida) from South India.</article-title><source>Hydrobiologia</source><volume>87</volume>(<issue>3</issue>): <fpage>255</fpage>-<lpage>271</lpage>. doi: <ext-link ext-link-type="uri" xlink:href="http://dx.doi.org/10.1007/BF00007234" xlink:type="simple">10.1007/BF00007234</ext-link></mixed-citation></ref></ref-list></tp:taxon-treatment>
